# Supplementary material for: Multimodal Treatment with GEMOX Plus Helical Tomotherapy in Unresectable Locally Advanced Pancreatic Cancer: A Pooled Analysis of Two Phase 2 Studies
Source: Biomolecules. 2021 Aug 12;11(8):1200. doi: 10.3390/biom11081200 (PMC8393939; doi:10.3390/biom11081200)
Supplement: Supplementary file 1 [file biomolecules-11-01200-s001.zip]

Archive with 1 entries (1 files):
- biomolecules-1302453-supplementary.pdf
